# Supplementary material for: Heat-Induced Gelation of Chickpea and Faba Bean Flour Ingredients
Source: Gels. 2024 May 1;10(5):309. doi: 10.3390/gels10050309 (PMC11121298; doi:10.3390/gels10050309)
Supplement: Supplementary file 1 [file gels-10-00309-s001.zip]

Archive with 1 entries (1 files):
- gels-2964468-supplementary.pdf
